# Supplementary material for: High Interlaboratory Reproducibility and Accuracy of Next-Generation-Sequencing-Based Bacterial Genotyping in a Ring Trial
Source: J Clin Microbiol. 2017 Feb 22;55(3):908–13. doi: 10.1128/JCM.02242-16 (PMC5328459; doi:10.1128/JCM.02242-16)
Supplement: Supplemental material [file JCM.02242-16_zjm999095395sd1.xlsx]

## Sheet: Legend
Table S1. Ring-trial results. The laboratory ID (center, C1-C5) or control, ringtrial sample ID, sample coverage, read length, assembly characteristics (contigs, N50), and typing results (spa type, MLST ST, rMLST ST, and cgMLST CT) are given. All ENA accession numbers belong to project PRJEB15231. For cgMLST, the number and % of called cgMLST targets and the allelic profiles were given, each targ…

## Sheet: Table S1
Laboratory	Ring-trial sample ID	ENA accession no.	Average coverage	Mean read length (bp)	Contig count	N50 value	spa type	MLST ST	rMLST rST	cgMLST CT	Number of called cgMLST alleles	% called cgMLST targets	SACOL0001	SACOL0002	SACOL0003	SACOL0004	SACOL0005	SACOL0006	SACOL0007	SACOL0009	SACOL0010	SACOL0011	SACOL0012	SACOL0013	SACOL0014	SACOL0015	SACOL0016	SACOL0018	SACOL0019	SACOL0020	SACOL0022	SACOL0023	SACOL0024	SACOL0025	SACOL0077	SACOL0078	SACOL0084	SACOL0085	SACOL0086	SACOL0088	SACOL0089	SACOL0092	SACOL0093	SACOL0096	SACOL0097	SACOL0098	SACOL0099	SACOL0100	SACOL0101
C1	NGSRT01C1	ERR1596649	118	223	123	58591	t011	398	4340	91	1840	98.9	4	16	1	4	4	23	4	4	4	14	4	4	4	3	4	13	4	4	4	4	17	4	4	4	4	4	15	4	4	4	4	4	4	4	4	3	4
C1	NGSRT02C1	ERR1596650	149	222	114	69092	t011	398	4340	91	1840	98.9	4	16	1	4	4	23	4	4	4	14	4	4	4	3	4	13	4	4	4	4	17	4	4	4	4	4	15	4	4	4	4	4	4	4	4	3	4
C1	NGSRT03C1	ERR1596651	130	223	186	47849	t011	398	4340	498	1837	98.7	4	16	1	4	4	23	4	4	4	14	4	4	4	3	4	13	4	54	4	4	17	4	4	4	4	45	15	4	4	4	4	4	4	4	4	3	4
C1	NGSRT04C1	ERR1596652	117	219	199	34631	t010	5	18888	380	1838	98.8	5	5	1	27	5	11	5	5	5	5	5	5	5	5	5	5	1	5	5	25	5	5	5	5	5	5	5	5	5	5	5	22	5	5	1	4	5
C1	NGSRT05C1	ERR1596653	108	225	226	41491	t011	398	4340	498	1835	98.6	4	16	1	4	4	23	4	4	4	14	4	4	4	3	4	13	4	54	4	4	17	4	4	4	4	45	15	4	4	4	4	4	4	4	4	3	4
C1	NGSRT06C1	ERR1596654	160	221	102	61034	t002	5	18889	759	1844	99.1	5	5	1	5	5	11	5	5	5	5	5	5	34	5	5	5	1	5	5	5	5	5	5	5	5	5	5	9	5	5	5	1	5	5	34	4	5
C1	NGSRT07C1	ERR1596655	43	229	679	6029	t008	8	NA	NA	1364	73.3	1	1	1	1	7	1	1	1	8	1	1	1	1	1	1	1	1	1	1	m.d.	92	1	1	1	9	1	1	1	m.d.	m.d.	1	m.d.	1	7	1	1	1
C1	NGSRT08C1	ERR1596656	144	226	109	62002	t044	80	18890	939	1841	98.9	14	14	1	14	15	18	1	13	15	12	17	9	15	1	16	12	3	19	16	15	15	15	5	15	16	1	79	15	16	12	15	13	49	16	1	14	15
C1	NGSRT09C1	ERR1596657	151	225	123	60189	t012	30	18891	579	1835	98.6	2	2	1	2	2	2	2	2	2	2	2	2	33	2	66	2	2	2	9	2	2	2	2	2	2	2	2	2	2	2	2	31	2	2	2	7	2
C1	NGSRT10C1	ERR1596658	133	224	88	73872	t843	130	4423	1008	1833	98.5	3	66	4	19	16	32	14	17	19	3	21	17	25	16	68	19	3	30	20	19	20	20	14	3	24	21	20	21	25	6	41	12	11	17	13	16	18
C1	NGSRT11C1	ERR1596659	137	222	87	70082	t843	130	18892	1069	1836	98.7	3	3	4	19	16	32	14	17	19	3	21	17	25	16	20	19	3	30	20	45	20	20	14	3	85	21	86	21	25	6	21	12	11	17	13	16	18
C1	NGSRT12C1	ERR1596660	136	226	99	74049	t003	225	4345	1101	1850	99.4	5	5	1	7	5	5	5	5	7	5	5	5	5	5	5	5	1	5	5	5	6	5	5	5	5	5	5	5	5	5	5	1	5	5	1	4	5
C1	NGSRT13C1	ERR1596661	170	228	81	108235	t032	22	4503	1116	1849	99.4	12	11	1	12	12	14	10	1	5	12	12	11	12	12	12	10	10	14	13	12	11	12	10	12	13	12	11	12	12	10	11	11	12	12	11	1	11
C1	NGSRT14C1	ERR1596662	144	226	115	59240	t008	250	5450	1	1853	99.6	1	1	1	1	1	1	1	1	1	1	1	1	1	1	1	1	1	1	1	1	1	1	1	1	1	1	1	1	1	1	1	1	1	1	1	1	1
C1	NGSRT15C1	ERR1596663	138	224	114	54739	t008	250	5450	1	1845	99.1	1	1	1	1	1	1	1	1	1	1	1	1	1	1	1	1	1	1	1	1	1	1	1	1	1	1	1	1	1	1	1	1	1	1	1	1	1
C1	NGSRT16C1	ERR1596664	104	224	136	45799	t021	243	4822	1126	1833	98.5	2	2	1	2	2	2	2	2	2	2	2	2	2	2	2	2	2	m.d.	9	2	2	2	41	2	2	2	2	81	2	2	2	2	52	2	45	7	2
C1	NGSRT17C1	ERR1596665	135	229	111	60614	t001	228	8951	426	1833	98.5	7	5	1	5	5	5	5	5	5	5	5	5	5	5	5	5	1	5	5	5	5	5	5	5	5	5	5	5	7	5	5	1	7	5	6	4	5
C1	NGSRT18C1	ERR1596666	120	228	137	48205	t001	228	4456	426	1826	98.1	7	5	1	5	5	5	5	5	5	5	5	5	5	5	5	5	1	5	5	5	5	5	5	5	5	5	5	5	7	5	5	1	7	5	6	4	5
C1	NGSRT19C1	ERR1596667	133	229	118	59314	t001	228	4456	426	1845	99.1	7	5	1	5	5	5	5	5	5	5	5	5	5	5	5	5	1	5	5	5	5	5	5	5	5	5	5	5	7	5	5	1	7	5	6	4	5
C1	NGSRT20C1	ERR1596668	103	225	267	37351	t001	228	9768	427	1826	98.1	7	5	1	5	5	5	5	5	5	5	5	5	5	5	5	5	1	5	5	5	5	5	5	5	5	5	5	5	7	5	5	1	7	5	6	4	5
C2	NGSRT01C2	ERR1596669	88	239	100	81034	t011	398	4340	91	1844	99.1	4	16	1	4	4	23	4	4	4	14	4	4	4	3	4	13	4	4	4	4	17	4	4	4	4	4	15	4	4	4	4	4	4	4	4	3	4
C2	NGSRT02C2	ERR1596674	99	239	73	161719	t011	398	4340	91	1844	99.1	4	16	1	4	4	23	4	4	4	14	4	4	4	3	4	13	4	4	4	4	17	4	4	4	4	4	15	4	4	4	4	4	4	4	4	3	4
C2	NGSRT03C2	ERR1596751	98	239	108	147612	t011	398	4340	498	1845	99.1	4	16	1	4	4	23	4	4	4	14	4	4	4	3	4	13	4	54	4	4	17	4	4	4	4	45	15	4	4	4	4	4	4	4	4	3	4
C2	NGSRT04C2	ERR1596755	106	239	81	157559	t010	5	18888	380	1851	99.5	5	5	1	27	5	11	5	5	5	5	5	5	5	5	5	5	1	5	5	25	5	5	5	5	5	5	5	5	5	5	5	22	5	5	1	4	5
C2	NGSRT05C2	ERR1596759	87	242	103	147584	t011	398	4340	498	1845	99.1	4	16	1	4	4	23	4	4	4	14	4	4	4	3	4	13	4	54	4	4	17	4	4	4	4	45	15	4	4	4	4	4	4	4	4	3	4
C2	NGSRT06C2	ERR1596763	76	241	51	280286	t002	5	18889	759	1851	99.5	5	5	1	5	5	11	5	5	5	5	5	5	34	5	5	5	1	5	5	5	5	5	5	5	5	5	5	9	5	5	5	1	5	5	34	4	5
C2	NGSRT07C2	ERR1596767	110	235	49	223435	t008	8	4320	885	1856	99.7	1	1	1	1	7	1	1	1	8	1	1	1	1	1	1	1	1	1	1	1	92	1	1	1	9	1	1	1	1	1	1	8	1	7	1	1	1
C2	NGSRT08C2	ERR1596771	94	241	53	378313	t044	80	18890	939	1849	99.4	14	14	1	14	15	18	1	13	15	12	17	9	15	1	16	12	3	19	16	15	15	15	5	15	16	1	79	15	16	12	15	13	49	16	1	14	15
C2	NGSRT09C2	ERR1596775	100	238	84	94923	t012	30	18891	579	1823	98.0	2	2	1	2	2	2	2	2	2	2	2	2	33	2	66	2	2	2	9	2	2	2	2	2	2	2	2	2	2	2	2	31	2	2	2	7	2
C2	NGSRT10C2	ERR1596779	102	238	43	305208	t843	130	4423	1008	1844	99.1	3	66	4	19	16	32	14	17	19	3	21	17	25	16	68	19	3	30	20	19	20	20	14	3	24	21	20	21	25	6	41	12	11	17	13	16	18
C2	NGSRT11C2	ERR1596783	101	234	62	141795	t843	130	18892	1069	1842	99.0	3	3	4	19	16	32	14	17	19	3	21	17	25	16	20	19	3	30	20	45	20	20	14	3	85	21	86	21	25	6	21	12	11	17	13	16	18
C2	NGSRT12C2	ERR1596787	105	237	53	137920	t003	225	4345	1101	1850	99.4	5	5	1	7	5	5	5	5	7	5	5	5	5	5	5	5	1	5	5	5	6	5	5	5	5	5	5	5	5	5	5	1	5	5	1	4	5
C2	NGSRT13C2	ERR1596791	115	234	67	170624	t032	22	4503	1116	1852	99.5	12	11	1	12	12	14	10	1	5	12	12	11	12	12	12	10	10	14	13	12	11	12	10	12	13	12	11	12	12	10	11	11	12	12	11	1	11
C2	NGSRT14C2	ERR1596795	126	234	120	88107	t008	250	5450	1	1858	99.8	1	1	1	1	1	1	1	1	1	1	1	1	1	1	1	1	1	1	1	1	1	1	1	1	1	1	1	1	1	1	1	1	1	1	1	1	1
C2	NGSRT15C2	ERR1596815	91	234	101	77758	t008	250	5450	1	1857	99.8	1	1	1	1	1	1	1	1	1	1	1	1	1	1	1	1	1	1	1	1	1	1	1	1	1	1	1	1	1	1	1	1	1	1	1	1	1
C2	NGSRT16C2	ERR1596819	110	235	88	136216	t021	243	4822	1126	1839	98.8	2	2	1	2	2	2	2	2	2	2	2	2	2	2	2	2	2	m.d.	9	2	2	2	41	2	2	2	2	81	2	2	2	2	52	2	45	7	2
C2	NGSRT17C2	ERR1596840	131	236	81	88498	t001	228	8951	426	1846	99.2	7	5	1	5	5	5	5	5	5	5	5	5	5	5	5	5	1	5	5	5	5	5	5	5	5	5	5	5	7	5	5	1	7	5	6	4	5
C2	NGSRT18C2	ERR1596844	125	238	99	88378	t001	228	4456	426	1847	99.2	7	5	1	5	5	5	5	5	5	5	5	5	5	5	5	5	1	5	5	5	5	5	5	5	5	5	5	5	7	5	5	1	7	5	6	4	5
C2	NGSRT19C2	ERR1596857	144	238	75	89761	t001	228	4456	426	1846	99.2	7	5	1	5	5	5	5	5	5	5	5	5	5	5	5	5	1	5	5	5	5	5	5	5	5	5	5	5	7	5	5	1	7	5	6	4	5
C2	NGSRT20C2	ERR1596861	116	237	167	67838	t001	228	9768	427	1845	99.1	7	5	1	5	5	5	5	5	5	5	5	5	5	5	5	5	1	5	5	5	5	5	5	5	5	5	5	5	7	5	5	1	7	5	6	4	5
C3	NGSRT01C3	ERR1596670	103	241	55	240083	t011	398	4340	91	1845	99.1	4	16	1	4	4	23	4	4	4	14	4	4	4	3	4	13	4	4	4	4	17	4	4	4	4	4	15	4	4	4	4	4	4	4	4	3	4
C3	NGSRT02C3	ERR1596718	195	237	51	278062	t011	398	4340	91	1845	99.1	4	16	1	4	4	23	4	4	4	14	4	4	4	3	4	13	4	4	4	4	17	4	4	4	4	4	15	4	4	4	4	4	4	4	4	3	4
C3	NGSRT03C3	ERR1596752	161	241	84	169611	t011	398	4340	498	1845	99.1	4	16	1	4	4	23	4	4	4	14	4	4	4	3	4	13	4	54	4	4	17	4	4	4	4	45	15	4	4	4	4	4	4	4	4	3	4
C3	NGSRT04C3	ERR1596756	256	236	65	157555	t010	5	18888	380	1852	99.5	5	5	1	27	5	11	5	5	5	5	5	5	5	5	5	5	1	5	5	25	5	5	5	5	5	5	5	5	5	5	5	22	5	5	1	4	5
C3	NGSRT05C3	ERR1596760	188	232	86	168157	t011	398	4340	498	1845	99.1	4	16	1	4	4	23	4	4	4	14	4	4	4	3	4	13	4	54	4	4	17	4	4	4	4	45	15	4	4	4	4	4	4	4	4	3	4
C3	NGSRT06C3	ERR1596764	204	235	32	717309	t002	5	18889	759	1853	99.6	5	5	1	5	5	11	5	5	5	5	5	5	34	5	5	5	1	5	5	5	5	5	5	5	5	5	5	9	5	5	5	1	5	5	34	4	5
C3	NGSRT07C3	ERR1596768	153	234	44	345999	t008	8	4320	885	1855	99.7	1	1	1	1	7	1	1	1	8	1	1	1	1	1	1	1	1	1	1	1	92	1	1	1	9	1	1	1	1	1	1	8	1	7	1	1	1
C3	NGSRT08C3	ERR1596772	174	240	48	320154	t044	80	18890	939	1849	99.4	14	14	1	14	15	18	1	13	15	12	17	9	15	1	16	12	3	19	16	15	15	15	5	15	16	1	79	15	16	12	15	13	49	16	1	14	15
C3	NGSRT09C3	ERR1596776	100	240	55	150804	t012	30	18891	579	1843	99.0	2	2	1	2	2	2	2	2	2	2	2	2	33	2	66	2	2	2	9	2	2	2	2	2	2	2	2	2	2	2	2	31	2	2	2	7	2
C3	NGSRT10C3	ERR1596780	194	239	33	400174	t843	130	4423	1008	1844	99.1	3	66	4	19	16	32	14	17	19	3	21	17	25	16	68	19	3	30	20	19	20	20	14	3	24	21	20	21	25	6	41	12	11	17	13	16	18
C3	NGSRT11C3	ERR1596784	137	239	28	405740	t843	130	18892	1069	1843	99.0	3	3	4	19	16	32	14	17	19	3	21	17	25	16	20	19	3	30	20	45	20	20	14	3	85	21	86	21	25	6	21	12	11	17	13	16	18
C3	NGSRT12C3	ERR1596788	125	240	34	441072	t003	225	4345	1101	1853	99.6	5	5	1	7	5	5	5	5	7	5	5	5	5	5	5	5	1	5	5	5	6	5	5	5	5	5	5	5	5	5	5	1	5	5	1	4	5
C3	NGSRT13C3	ERR1596792	213	239	46	173998	NA	22	4503	1116	1852	99.5	12	11	1	12	12	14	10	1	5	12	12	11	12	12	12	10	10	14	13	12	11	12	10	12	13	12	11	12	12	10	11	11	12	12	11	1	11
C3	NGSRT14C3	ERR1596796	126	235	72	275369	t008	250	5450	1	1861	100.0	1	1	1	1	1	1	1	1	1	1	1	1	1	1	1	1	1	1	1	1	1	1	1	1	1	1	1	1	1	1	1	1	1	1	1	1	1
C3	NGSRT15C3	ERR1596816	233	240	38	417328	t008	250	5450	1	1861	100.0	1	1	1	1	1	1	1	1	1	1	1	1	1	1	1	1	1	1	1	1	1	1	1	1	1	1	1	1	1	1	1	1	1	1	1	1	1
C3	NGSRT16C3	ERR1596820	29	246	384	15879	t021	NA	NA	NA	1668	89.7	2	2	1	2	2	2	2	2	2	2	2	2	2	2	2	2	2	m.d.	9	2	2	2	41	2	2	2	2	81	2	2	2	2	m.d.	2	45	7	2
C3	NGSRT17C3	ERR1596841	212	234	68	103638	t001	228	8951	426	1847	99.2	7	5	1	5	5	5	5	5	5	5	5	5	5	5	5	5	1	5	5	5	5	5	5	5	5	5	5	5	7	5	5	1	7	5	6	4	5
C3	NGSRT18C3	ERR1596845	222	237	68	105332	t001	228	4456	426	1847	99.2	7	5	1	5	5	5	5	5	5	5	5	5	5	5	5	5	1	5	5	5	5	5	5	5	5	5	5	5	7	5	5	1	7	5	6	4	5
C3	NGSRT19C3	ERR1596858	188	238	69	99330	t001	228	4456	426	1847	99.2	7	5	1	5	5	5	5	5	5	5	5	5	5	5	5	5	1	5	5	5	5	5	5	5	5	5	5	5	7	5	5	1	7	5	6	4	5
C3	NGSRT20C3	ERR1596862	176	237	126	89301	t001	228	9768	427	1846	99.2	7	5	1	5	5	5	5	5	5	5	5	5	5	5	5	5	1	5	5	5	5	5	5	5	5	5	5	5	7	5	5	1	7	5	6	4	5
C4	NGSRT01C4	ERR1596671	98	230	105	96548	t011	398	4340	91	1840	98.9	4	16	1	4	4	23	4	4	4	14	4	4	4	3	4	13	4	4	4	4	17	4	4	4	4	4	15	4	4	4	4	4	4	4	4	3	4
C4	NGSRT02C4	ERR1596719	124	221	111	73043	t011	398	4340	91	1844	99.1	4	16	1	4	4	23	4	4	4	14	4	4	4	3	4	13	4	4	4	4	17	4	4	4	4	4	15	4	4	4	4	4	4	4	4	3	4
C4	NGSRT03C4	ERR1596753	126	229	133	84021	t011	398	4340	498	1843	99.0	4	16	1	4	4	23	4	4	4	14	4	4	4	3	4	13	4	54	4	4	17	4	4	4	4	45	15	4	4	4	4	4	4	4	4	3	4
C4	NGSRT04C4	ERR1596757	137	224	77	157555	t010	5	18888	380	1852	99.5	5	5	1	27	5	11	5	5	5	5	5	5	5	5	5	5	1	5	5	25	5	5	5	5	5	5	5	5	5	5	5	22	5	5	1	4	5
C4	NGSRT05C4	ERR1596761	137	217	115	104958	t011	398	4340	498	1842	99.0	4	16	1	4	4	23	4	4	4	14	4	4	4	3	4	13	4	54	4	4	17	4	4	4	4	45	15	4	4	4	4	4	4	4	4	3	4
C4	NGSRT06C4	ERR1596765	117	221	66	103717	t002	5	18889	759	1853	99.6	5	5	1	5	5	11	5	5	5	5	5	5	34	5	5	5	1	5	5	5	5	5	5	5	5	5	5	9	5	5	5	1	5	5	34	4	5
C4	NGSRT07C4	ERR1596769	118	222	64	129697	t008	8	4320	885	1856	99.7	1	1	1	1	7	1	1	1	8	1	1	1	1	1	1	1	1	1	1	1	92	1	1	1	9	1	1	1	1	1	1	8	1	7	1	1	1
C4	NGSRT08C4	ERR1596773	117	224	74	155514	t044	80	18890	939	1846	99.2	14	14	1	14	15	18	1	13	15	12	17	9	15	1	16	12	3	19	16	15	15	15	5	15	16	1	79	15	16	12	15	13	49	16	1	14	15
C4	NGSRT09C4	ERR1596777	101	233	71	108351	t012	30	18891	579	1842	99.0	2	2	1	2	2	2	2	2	2	2	2	2	33	2	66	2	2	2	9	2	2	2	2	2	2	2	2	2	2	2	2	31	2	2	2	7	2
C4	NGSRT10C4	ERR1596781	127	221	48	146379	t843	130	4423	1008	1842	99.0	3	66	4	19	16	32	14	17	19	3	21	17	25	16	68	19	3	30	20	19	20	20	14	3	24	21	20	21	25	6	41	12	11	17	13	16	18
C4	NGSRT11C4	ERR1596785	116	216	124	51753	t843	130	18892	1069	1834	98.5	3	3	4	19	16	32	14	17	19	3	21	17	25	16	20	19	3	30	20	45	20	20	14	3	85	21	86	21	25	6	21	12	11	17	13	16	18
C4	NGSRT12C4	ERR1596789	124	219	54	113933	t003	225	4345	1101	1853	99.6	5	5	1	7	5	5	5	5	7	5	5	5	5	5	5	5	1	5	5	5	6	5	5	5	5	5	5	5	5	5	5	1	5	5	1	4	5
C4	NGSRT13C4	ERR1596793	134	209	89	93811	t032	22	4503	1116	1846	99.2	12	11	1	12	12	14	10	1	5	12	12	11	12	12	12	10	10	14	13	12	11	12	10	12	13	12	11	12	12	10	11	11	12	12	11	1	11
C4	NGSRT14C4	ERR1596813	107	223	132	68378	t008	250	5450	1	1856	99.7	1	1	1	1	1	1	1	1	1	1	1	1	1	1	1	1	1	1	1	1	1	1	1	1	1	1	1	1	1	1	1	1	1	1	1	1	1
C4	NGSRT15C4	ERR1596817	116	221	64	109330	t008	250	5450	1	1860	99.9	1	1	1	1	1	1	1	1	1	1	1	1	1	1	1	1	1	1	1	1	1	1	1	1	1	1	1	1	1	1	1	1	1	1	1	1	1
C4	NGSRT16C4	ERR1596821	103	216	83	125543	t021	243	4822	1126	1836	98.7	2	2	1	2	2	2	2	2	2	2	2	2	2	2	2	2	2	m.d.	9	2	2	2	41	2	2	2	2	81	2	2	2	2	52	2	45	7	2
C4	NGSRT17C4	ERR1596842	118	226	88	88429	t001	228	8951	426	1847	99.2	7	5	1	5	5	5	5	5	5	5	5	5	5	5	5	5	1	5	5	5	5	5	5	5	5	5	5	5	7	5	5	1	7	5	6	4	5
C4	NGSRT18C4	ERR1596848	141	218	90	82761	t001	228	4456	426	1841	98.9	7	5	1	5	5	5	5	5	5	5	5	5	5	5	5	5	1	5	5	5	5	5	5	5	5	5	5	5	7	5	5	1	7	5	6	4	5
C4	NGSRT19C4	ERR1596859	164	214	111	65739	t001	228	4456	426	1844	99.1	7	5	1	5	5	5	5	5	5	5	5	5	5	5	5	5	1	5	5	5	5	5	5	5	5	5	5	5	7	5	5	1	7	5	6	4	5
C4	NGSRT20C4	ERR1596863	136	225	161	78007	t001	228	9768	427	1845	99.1	7	5	1	5	5	5	5	5	5	5	5	5	5	5	5	5	1	5	5	5	5	5	5	5	5	5	5	5	7	5	5	1	7	5	6	4	5
C5	NGSRT01C5	ERR1596673	121	174	64	240063	t011	398	4340	91	1845	99.1	4	16	1	4	4	23	4	4	4	14	4	4	4	3	4	13	4	4	4	4	17	4	4	4	4	4	15	4	4	4	4	4	4	4	4	3	4
C5	NGSRT02C5	ERR1596750	159	185	64	240067	t011	398	4340	91	1845	99.1	4	16	1	4	4	23	4	4	4	14	4	4	4	3	4	13	4	4	4	4	17	4	4	4	4	4	15	4	4	4	4	4	4	4	4	3	4
C5	NGSRT03C5	ERR1596754	141	197	87	169571	t011	398	4340	498	1845	99.1	4	16	1	4	4	23	4	4	4	14	4	4	4	3	4	13	4	54	4	4	17	4	4	4	4	45	15	4	4	4	4	4	4	4	4	3	4
C5	NGSRT04C5	ERR1596758	106	198	62	157559	t010	5	18888	380	1852	99.5	5	5	1	27	5	11	5	5	5	5	5	5	5	5	5	5	1	5	5	25	5	5	5	5	5	5	5	5	5	5	5	22	5	5	1	4	5
C5	NGSRT05C5	ERR1596762	150	189	85	164294	t011	398	4340	498	1844	99.1	4	16	1	4	4	23	4	4	4	14	4	4	4	3	4	13	4	54	4	4	17	4	4	4	4	45	15	4	4	4	4	4	4	4	4	3	4
C5	NGSRT06C5	ERR1596766	109	196	29	325629	t002	5	18889	759	1852	99.5	5	5	1	5	5	11	5	5	5	5	5	5	34	5	5	5	1	5	5	5	5	5	5	5	5	5	5	9	5	5	5	1	5	5	34	4	5
C5	NGSRT07C5	ERR1596770	116	199	45	601558	t008	8	4320	885	1856	99.7	1	1	1	1	7	1	1	1	8	1	1	1	1	1	1	1	1	1	1	1	92	1	1	1	9	1	1	1	1	1	1	8	1	7	1	1	1
C5	NGSRT08C5	ERR1596774	144	166	58	201546	t044	80	18890	939	1849	99.4	14	14	1	14	15	18	1	13	15	12	17	9	15	1	16	12	3	19	16	15	15	15	5	15	16	1	79	15	16	12	15	13	49	16	1	14	15
C5	NGSRT09C5	ERR1596778	139	175	55	170697	t012	30	18891	579	1843	99.0	2	2	1	2	2	2	2	2	2	2	2	2	33	2	66	2	2	2	9	2	2	2	2	2	2	2	2	2	2	2	2	31	2	2	2	7	2
C5	NGSRT10C5	ERR1596782	112	166	33	305173	t843	130	4423	1008	1844	99.1	3	66	4	19	16	32	14	17	19	3	21	17	25	16	68	19	3	30	20	19	20	20	14	3	24	21	20	21	25	6	41	12	11	17	13	16	18
C5	NGSRT11C5	ERR1596786	146	172	26	494009	t843	130	18892	1069	1843	99.0	3	3	4	19	16	32	14	17	19	3	21	17	25	16	20	19	3	30	20	45	20	20	14	3	85	21	86	21	25	6	21	12	11	17	13	16	18
C5	NGSRT12C5	ERR1596790	129	176	39	236788	t003	225	4345	1101	1854	99.6	5	5	1	7	5	5	5	5	7	5	5	5	5	5	5	5	1	5	5	5	6	5	5	5	5	5	5	5	5	5	5	1	5	5	1	4	5
C5	NGSRT13C5	ERR1596794	144	165	54	170612	t032	22	4503	1116	1852	99.5	12	11	1	12	12	14	10	1	5	12	12	11	12	12	12	10	10	14	13	12	11	12	10	12	13	12	11	12	12	10	11	11	12	12	11	1	11
C5	NGSRT14C5	ERR1596814	134	128	100	145322	t008	250	5450	1	1861	100.0	1	1	1	1	1	1	1	1	1	1	1	1	1	1	1	1	1	1	1	1	1	1	1	1	1	1	1	1	1	1	1	1	1	1	1	1	1
C5	NGSRT15C5	ERR1596818	95	206	74	304948	t008	250	5450	1	1859	99.9	1	1	1	1	1	1	1	1	1	1	1	1	1	1	1	1	1	1	1	1	1	1	1	1	1	1	1	1	1	1	1	1	1	1	1	1	1
C5	NGSRT16C5	ERR1596822	86	201	54	208636	t021	243	4822	1126	1837	98.7	2	2	1	2	2	2	2	2	2	2	2	2	2	2	2	2	2	m.d.	9	2	2	2	41	2	2	2	2	81	2	2	2	2	52	2	45	7	2
C5	NGSRT17C5	ERR1596843	123	169	76	89729	t001	228	8951	426	1847	99.2	7	5	1	5	5	5	5	5	5	5	5	5	5	5	5	5	1	5	5	5	5	5	5	5	5	5	5	5	7	5	5	1	7	5	6	4	5
C5	NGSRT18C5	ERR1596856	187	175	68	105352	t001	228	4456	426	1847	99.2	7	5	1	5	5	5	5	5	5	5	5	5	5	5	5	5	1	5	5	5	5	5	5	5	5	5	5	5	7	5	5	1	7	5	6	4	5
C5	NGSRT19C5	ERR1596860	109	179	79	99246	t001	228	4456	426	1847	99.2	7	5	1	5	5	5	5	5	5	5	5	5	5	5	5	5	1	5	5	5	5	5	5	5	5	5	5	5	7	5	5	1	7	5	6	4	5
C5	NGSRT20C5	ERR1596864	139	176	128	81088	t001	228	9768	427	1845	99.1	7	5	1	5	5	5	5	5	5	5	5	5	5	5	5	5	1	5	5	5	5	5	5	5	5	5	5	5	7	5	5	1	7	5	6	4	5
Control	NGSRT06Control	ERR1597905	199	230	40	253421	t002	5	18889	759	1853	99.6	5	5	1	5	5	11	5	5	5	5	5	5	34	5	5	5	1	5	5	5	5	5	5	5	5	5	5	9	5	5	5	1	5	5	34	4	5
Control	NGSRT07Control	ERR1597906	123	225	85	78911	t008	8	4320	885	1854	99.6	1	1	1	1	7	1	1	1	8	1	1	1	1	1	1	1	1	1	1	1	92	1	1	1	9	1	1	1	1	1	1	8	1	7	1	1	1
Control	NGSRT08Control	ERR1597907	118	224	207	36866	t044	80	18890	939	1824	98.0	14	14	1	14	15	18	1	13	15	12	17	9	15	1	16	12	3	19	16	15	15	15	5	15	16	1	79	15	16	12	15	13	49	16	1	14	15
Control	NGSRT09Control	ERR1597908	147	227	101	85665	t012	30	18891	579	1841	98.9	2	2	1	2	2	2	2	2	2	2	2	2	33	2	66	2	2	2	9	2	2	2	2	2	2	2	2	2	2	2	2	31	2	2	2	7	2
Control	NGSRT10Control	ERR1598016	98	238	37	282692	t843	130	4423	1008	1844	99.1	3	66	4	19	16	32	14	17	19	3	21	17	25	16	68	19	3	30	20	19	20	20	14	3	24	21	20	21	25	6	41	12	11	17	13	16	18
Control	NGSRT11Control	ERR1598017	149	237	30	430973	t843	130	18892	1069	1843	99.0	3	3	4	19	16	32	14	17	19	3	21	17	25	16	20	19	3	30	20	45	20	20	14	3	85	21	86	21	25	6	21	12	11	17	13	16	18
Control	NGSRT12Control	ERR1598034	118	231	68	92829	t003	225	4345	1101	1848	99.3	5	5	1	7	5	5	5	5	7	5	5	5	5	5	5	5	1	5	5	5	6	5	5	5	5	5	5	5	5	5	5	1	5	5	1	4	5
Control	NGSRT13Control	ERR1598035	166	224	116	54717	t032	22	4503	1116	1840	98.9	12	11	1	12	12	14	10	1	5	12	12	11	12	12	12	10	10	14	13	12	11	12	10	12	13	12	11	12	12	10	11	11	12	12	11	1	11
Control	NGSRT14Control	ERR1598036	404	230	70	145333	t008	250	5450	1	1857	99.8	1	1	1	1	1	1	1	1	1	1	1	1	1	1	1	1	1	1	1	1	1	1	1	1	1	1	1	1	1	1	1	1	1	1	1	1	1
Control	NGSRT15Control	ERR1598037	191	220	180	32254	t008	250	5450	1	1822	97.9	1	1	1	1	1	1	1	1	1	1	1	1	1	1	1	1	1	m.d.	1	1	1	1	1	1	1	1	1	1	1	1	1	1	1	1	1	1	1
[truncated: 1,877 more columns]
