# Supplementary material for: High Interlaboratory Reproducibility and Accuracy of Next-Generation-Sequencing-Based Bacterial Genotyping in a Ring Trial
Source: J Clin Microbiol. 2017 Feb 22;55(3):908–13. doi: 10.1128/JCM.02242-16 (PMC5328459; doi:10.1128/JCM.02242-16)
Supplement: Supplemental material [file JCM.02242-16_zjm999095395sd2.xlsx]

## Sheet: Legend
Table S2. List of oligonucleotides used for amplication and sequencing of discrepant single nucleotide variants in S. aureus strain ATCC25923 (GenBank acc. no. NZ_CP009361) in comparison to the ring-trial whole genome 1,861 cgMLST target sequencing data (NGSRT16). Oligonucleotides were named according to their targeting gene locus tag in reference strain COL (GenBank acc. no. NC_002951) and to th…

## Sheet: Table S2
Name	Sequence : (5' to 3')	Locus tag within COL	Absolute position (based on COL coordinates) of detected variant in ATCC25923	Relative position within the gene	Nucleotide of
		Locus tag within COL			ATCC 25923 in NZ_CP009361	NGSRT16C1-C5 ringtrial results (NGS)	Confirmatory NGSRT16C1 Sanger sequencing
SACOL0746_F	TTTCATCAAATGCATGAATGACT	SACOL0746	768051	183	C	A	A
SACOL0746_R	CAATGCTCAAAGACAAGTTAATCG
SACOL0805_F	CAGTTGCAAGCCAAATTGAA	SACOL0805	827723	154	G	T	T
SACOL0805_R	ACATACCTGCACCAGCATCA
SACOL1382_F	CAAATTGACCTTTTATGGCAAG	SACOL1382	1385614	885	G	T	T
SACOL1382_R	TGTTTCGCTTATCACACTCAAGA
SACOL1490_F	TTGGACGTAAAGCTCAAGAAGC	SACOL1490	1529001	785	G	T	T
SACOL1490_R	CCAACTTGTTGGTCTTTATTCTTGT
SACOL1553_F	TTACCTTGGCCATCTTGGAA	SACOL1553	1589950	243	C	A	A
SACOL1553_R	AAAAGCGAAAGCATTTTGGA
SACOL1633_F	TCTGTGTCACCCTGCTCCTC	SACOL1633	1662731	482	G	A	A
SACOL1633_R	CGGGAATTCATACAGGTGGA
SACOL1727_F	CGCCCTCTGAAACGAATAGA	SACOL1727	1757461	421	A	C	C
SACOL1727_R	TCAATGACAAAATTCGTGCAA
SACOL1767_F	TGACACCTGGCTCAACACTT	SACOL1767	1806047	51	C	T	T
SACOL1767_R	TGAAAAATGAAATTGATCATGAAG
SACOL1898_F	CAGCTTTGGCGAACCATACT	SACOL1898	1952353	360	C	T	T
SACOL1898_R	CACCTTTATCACCGGCAGAA
SACOL1926_F	TGTATGGGCCAACACCTTTT	SACOL1926	1991527	937	C	A	A
SACOL1926_R	TGGTTTGATGAAAATCAAAGAGAA
SACOL2054_F	TCTCGGAACATGTACACTCCA	SACOL2054	2121911	720	G	A	A
SACOL2054_R	GGCGAAAGAGTCGAAATCAG
SACOL2663_F	CAAATGGCATTGCACATACA	SACOL2663	2726484	248	G	A	A
SACOL2663_R	TCCAAAATGAATCATCCGGTA
